# Supplementary material for: Donor-Derived Cell-Free DNA for Kidney Allograft Surveillance after Conversion to Belatacept: Prospective Pilot Study
Source: J Clin Med. 2023 Mar 22;12(6):2437. doi: 10.3390/jcm12062437 (PMC10051604; doi:10.3390/jcm12062437)
Supplement: Supplementary file 1 [file jcm-12-02437-s001.zip]

Archive with 1 entries (1 files):
- jcm-2286616-supplementary.pdf
